# Supplementary material for: Effects of different fertilization rates on growth, yield, quality and partial factor productivity of tomato under non-pressure gravity irrigation
Source: PLoS One. 2021 Mar 12;16(3):e0247578. doi: 10.1371/journal.pone.0247578 (PMC7954289; doi:10.1371/journal.pone.0247578)
Supplement: S1 Data — (XLSX) [file pone.0247578.s001.xlsx]

## Sheet: Growth
	2017.04.05	2017.04.25	2017.05.16			2017.04.05	2017.04.25	2017.05.16			2017.04.05	2017.04.25	2017.05.16
	20 d	40 d	60 d			20 d	40 d	60 d			20 d	40 d	60 d
Treatment	Plant height (cm)	Plant height (cm)	Plant height (cm)		Treatment	Stem diameter (mm)	Stem diameter (mm)	Stem diameter (mm)		Treatment	Leaf number	Leaf number	Leaf number
FA	54	81.3	128		FA	5.11	13.38	14.72		FA	9	13	22
FA	50	80.4	121		FA	4.47	12.39	14.21		FA	8	12	16
FA	50	95.3	125		FA	4.25	10.54	12.39		FA	7	11	18
FA	48	97.7	122		FA	4.09	11.36	11.81		FA	8	11	17
FA	52	96.1	133		FA	4.19	11.37	13.33		FA	8	12	20
FA	54	75.3	129		FA	5.18	12.47	14.25		FA	8	11	19
FA	54	95	131		FA	5.23	11.84	13.02		FA	7	10	16
FB	60	88.5	129		FB	5.21	9.85	12.46		FB	7	10	18
FB	58	82.3	129		FB	5.29	12.7	13.11		FB	8	10	18
FB	58	78.8	130		FB	5.49	11.94	12.23		FB	7	11	20
FB	62	96.5	130		FB	4.73	11.72	13.13		FB	8	10	19
FB	58	95.1	125		FB	4.38	12.69	13.19		FB	7	10	19
FB	58	92.5	130		FB	5.77	14.33	15.28		FB	7	11	21
FB	57	84	126		FB	4.89	14.22	14.67		FB	7	11	19
FC	63	112.6	125		FC	5.59	14.51	15.84		FC	9	12	18
FC	60	94.5	129		FC	4.67	12.64	14.55		FC	8	12	19
FC	57	68.4	120		FC	4.81	13.47	14.25		FC	7	11	14
FC	62	74.5	128		FC	5.36	13.65	13.69		FC	9	12	18
FC	53.6	61	138		FC	4.29	13.18	13.69		FC	8	10	21
FC	55	68.5	122		FC	5.83	11.55	14.18		FC	8	10	19
FC	58	81	117		FC	4.94	13.1	13.72		FC	7	11	19
FD	50	66.4	133		FD	4.32	11.09	14.28		FD	8	11	19
FD	55	63.5	123		FD	4.13	11.81	13.46		FD	7	10	19
FD	52	60.4	116		FD	4.41	11.01	13.83		FD	7	10	19
FD	50	64.4	126		FD	4.62	11.99	13.67		FD	7	10	19
FD	55	61.8	120		FD	4.68	12.18	13.77		FD	8	11	16
FD	53	63.1	121		FD	4.63	12.05	13.64		FD	7	11	19
FD	56	67.8	124		FD	5.09	11.31	14.26		FD	6	10	20
CK	46	79	112		CK	3.41	10.26	11.27		CK	6	11	20
CK	49	74.1	115		CK	4.27	10.94	12.71		CK	7	10	18
CK	54	72.2	126		CK	4.87	10.71	12.04		CK	8	11	21
CK	53	73.7	122		CK	4.33	12.81	15.25		CK	6	11	19
CK	50	78.8	125		CK	4.7	12.53	15.03		CK	7	10	20
CK	56	75.3	127		CK	5.33	10.99	13.24		CK	7	10	19
CK	52	74.6	130		CK	4.46	11.46	11.71		CK	7	11	18

## Sheet: Weight
	Fresh weight (g)				Dry weight (g)
Treatment	Root	Stem	Leaf		Root	Stem	Leaf
FA	50	358	556		10.63	53.56	77.76
FA	44	384	464		9.75	70.39	57.07
FA	44	395	454		10.87	72.4	55.84
FA	50	338	556		9.2	61.96	68.39
FA	51	338	586		13.85	67.54	79.05
FA	61	373	594		13.51	70.96	72.84
FA	57	312	525		12.79	57.19	64.58
FB	57	373	649		9.97	49.42	85.28
FB	50	406	613		9.62	53.8	80.55
FB	50	391	556		9.57	46.21	70.66
FB	59	409	600		10.35	54.19	78.84
FB	38	393	517		8.33	57.53	71.24
FB	38	354	525		8.63	47.1	67.87
FB	47	398	609		9.04	52.74	80.02
FC	47	401	695		9.03	58.49	99.4
FC	41	337	512		8.2	50.31	90.04
FC	47	393	646		9.35	58.44	98.64
FC	40	336	553		7.96	51.96	84.44
FC	48	413	565		10.02	60.42	93.44
FC	42	367	556		8.36	54.57	84.9
FC	43	361	673		8.56	53.68	97.5
FD	33	324	343		6.91	49.62	52.27
FD	31	320	349		6.49	49.15	51.16
FD	32	281	313		6.66	43.16	45.89
FD	31	274	348		6.87	43	54.68
FD	34	328	321		7.38	50.38	47.06
FD	33	319	339		6.56	49.13	50.23
FD	35	329	313		7.46	50.53	45.89
CK	37	353	289		7.81	43.52	46.28
CK	38	359	291		7.96	46.75	42.61
CK	37	390	302		7.72	54.15	47.05
CK	35	379	310		7.79	53.06	48.3
CK	39	351	322		7.88	46.65	50.17
CK	34	373	292		7.22	58.05	46.7
CK	40	366	322		8.43	49.92	50.17

## Sheet: NPK
	N content(%)				P content(%)				K content(%)					Soil N content(%)				Soil P content(%)				Soil K content(%)
Treatment	Root	Stem	Leaf		Root	Stem	Leaf		Root	Stem	Leaf			0-20cm	20-40cm	40-60cm		0-20cm	20-40cm	40-60cm		0-20cm	20-40cm	40-60cm
FA	0.169	0.376	0.487		0.107417	0.243308	0.398201		0.81629	0.756493	0.876088		No fertilizer	0.191	0.142	0.088		0.0533125	0.223176	0.0671533		0.457505	0.397708	0.397708
FA	0.18	0.352	0.51		0.125033	0.252116	0.403506		0.856155	0.716627	0.955817		No fertilizer	0.194	0.142	0.092		0.0545707	0.184171	0.0583455		0.397708	0.437572	0.377775
FA	0.176	0.388	0.498		0.111192	0.243308	0.407545		0.836222	0.676763	0.955817		No fertilizer	0.192	0.14	0.09		0.0533125	0.195495	0.065895		0.377775	0.41764	0.357842
FB	0.194	0.429	0.559		0.125033	0.244896	0.296023		0.836222	0.387775	0.955817		FA	0.2	0.166	0.154		0.367875	0.201786	0.0570873		0.42764	0.41764	0.49737
FB	0.192	0.476	0.556		0.128807	0.237945	0.309864		0.856155	0.35791	1.01561		FA	0.19	0.166	0.154		0.34271	0.221918	0.0696698		0.36791	0.397708	0.477438
FB	0.192	0.421	0.57		0.114967	0.239534	0.33165		0.836222	0.317978	1.03555		FA	0.22	0.168	0.154		0.380458	0.210594	0.0822522		0.32791	0.41764	0.457505
FC	0.24	0.418	0.464		0.150198	0.249468	0.27099		0.925952	1.3744	0.776425		FB	0.17	0.154	0.166		0.0520543	0.0394718	0.0747028		0.33791	0.377775	0.397708
FC	0.238	0.395	0.46		0.133841	0.231786	0.267215		0.866155	1.29467	0.81629		FB	0.16	0.154	0.17		0.0545707	0.0382135	0.075961		0.36791	0.397708	0.41764
FC	0.234	0.414	0.445		0.157747	0.27132	0.248341		0.89902	1.41427	0.81629		FB	0.16	0.154	0.164		0.0545707	0.0382135	0.070928		0.357842	0.397708	0.437572
FD	0.224	0.303	0.485		0.146973	0.215231	0.171588		1.05548	1.15514	0.73656		FC	0.18	0.18	0.134		0.218143	0.0319223	0.04073		0.33791	0.377775	0.397708
FD	0.234	0.341	0.495		0.136357	0.222846	0.185429		1.09535	1.13521	0.796358		FC	0.18	0.182	0.13		0.245825	0.035697	0.0419883		0.357842	0.33791	0.357842
FD	0.236	0.341	0.508		0.130774	0.222644	0.198011		1.01561	1.11528	0.856155		FC	0.17	0.176	0.13		0.233242	0.0344388	0.04073		0.317977	0.357842	0.317977
CK	0.238	0.369	0.443		0.131324	0.221918	0.338077		0.97575	0.96575	0.935885		FD	0.15	0.17	0.134		0.0394718	0.0281475	0.0445048		0.33791	0.41764	0.41764
CK	0.23	0.349	0.479		0.128807	0.237879	0.37191		0.955817	0.925952	0.97575		FD	0.15	0.164	0.13		0.04073	0.030664	0.0470213		0.317977	0.41764	0.437572
CK	0.242	0.362	0.446		0.125033	0.248737	0.355891		0.97575	0.935885	0.97575		FD	0.16	0.166	0.132		0.0419883	0.0294058	0.0596038		0.357842	0.397708	0.357842
													CK	0.19	0.202	0.154		0.0696698	0.0898018	0.0898018		0.317977	0.377775	0.397708
													CK	0.19	0.201	0.154		0.070928	0.080994	0.0948347		0.357842	0.377775	0.397708
													CK	0.19	0.202	0.154		0.0671533	0.0872853	0.0986095		0.33791	0.41764	0.377775

## Sheet: Fruit quality
	Soluble sugar	Organic acid	Sugar-acid ratio	Lycopene	Soluble protein	Soluble solid	Vitamin C
Treatment	(g/100 g)	(%)	(%)	(mg/L)	(mg/g)	(%)	(mg/100 g)
FA	0.399951	4.69	8.52775	0.50388	3.01836	0.6	15.066
FA	0.400374	5.36	7.46967	0.500435	2.90235	0.6	12.586
FA	0.39826	6.03	6.60464	0.50807	2.87335	0.6	13.826
FA	0.400797	5.36	7.47756		3.23587	0.6	13.826
FA	0.403757	4.69	8.60889		3.14887	0.6	14.446
FA	0.396145	4.69	8.4466		3.16337	0.5	13.826
FA	0.39826	4.69	8.49168		2.96035	0.5	13.206
FB	0.399528	5.36	7.45389	0.60483	1.48125	0.5	13.206
FB	0.3953	4.69	8.42856	0.607195	1.68426	0.5	13.206
FB	0.397837	4.69	8.48266	0.6001	1.75677	0.6	11.346
FB	0.397837	5.36	7.42233		1.77127	0.6	11.966
FB	0.396145	4.69	8.4466		1.75677	0.5	11.966
FB	0.399528	5.36	7.45389		1.81477	0.5	13.206
FB	0.399528	4.69	8.51873		1.68426	0.5	11.966
FC	0.408409	6.03	6.77295	0.762335	1.01722	0.6	14.446
FC	0.413906	6.03	6.86411	0.7647	0.973716	0.6	14.446
FC	0.4101	5.36	7.65112	0.757605	1.03172	0.5	15.756
FC	0.403334	5.36	7.52489		1.01722	0.6	15.066
FC	0.407563	5.36	7.60379		1.01722	0.6	15.066
FC	0.404603	5.36	7.54856		1.01722	0.6	14.446
FC	0.423209	5.36	7.8957		0.930213	0.5	15.756
FD	0.427438	6.03	7.08853	0.57591	1.03172	0.6	10.726
FD	0.421518	5.36	7.86414	0.573545	0.988217	0.5	11.346
FD	0.413483	5.36	7.71424	0.568815	1.06072	0.6	11.346
FD	0.419403	4.69	8.94251		1.06072	0.6	11.966
FD	0.414329	5.36	7.73002		1.13323	0.6	10.726
FD	0.411369	6.03	6.82204		1.26374	0.6	11.966
FD	0.416021	6.03	6.89918		1.17673	0.6	10.106
CK	0.414752	6.03	6.87814	0.554085	2.85885	0.6	14.426
CK	0.409677	6.7	6.11459	0.55172	2.81534	0.6	13.826
CK	0.408832	6.03	6.77996	0.54699	2.72834	0.6	13.876
CK	0.412637	6.03	6.84308		2.84435	0.5	15.066
CK	0.405871	6.03	6.73087		2.91685	0.6	13.806
CK	0.408409	5.36	7.61957		2.88785	0.7	14.326
CK	0.41003	6.03	6.79983		2.64133	0.6	14.546

## Sheet: Yield
	Yield per plant	Plot yield	Partial factor of productivity (PFP)
Treatment	kg/plant	kg	kg/kg
FA	4.184	109.06	70.8182
FA	3.709	107.576	69.8545
FA	3.982	105	68.1818
FA	3.696
FA	3.729
FA	4.173
FA	4.177
FB	3.719	106.344	75.2757
FB	3.701	111.664	79.0414
FB	3.821	107.38	76.009
FB	3.605
FB	3.737
FB	3.821
FB	3.725
FC	2.999	93.184	72.4911
FC	3.173	94.052	73.1663
FC	3.687	95.984	74.6693
FC	3.257
FC	3.788
FC	3.434
FC	3.438
FD	3.587	98.952	85.4374
FD	3.781	101.584	87.7099
FD	3.661	103.684	89.5231
FD	3.532
FD	3.896
FD	3.77
FD	3.683
CK	3.877	102.816	50.49
CK	3.589	102.06	50.1187
CK	3.629	99.54	48.8813
CK	4.322
CK	3.447
CK	3.236
CK	3.328
